# Supplementary material for: G protein-coupled receptors in cochlea: Potential therapeutic targets for hearing loss
Source: Front Mol Neurosci. 2022 Oct 12;15:1028125. doi: 10.3389/fnmol.2022.1028125 (PMC9596917; doi:10.3389/fnmol.2022.1028125)
Supplement: Supplementary file 1 [file Table_1.XLSX]

## Sheet: Feuil1
number	GPCRs in cochlea	functional in the cochlea	functional in the cochlea (speculated or unproven)	associated with hearing loss	associated with hearing loss (speculated or unproven)	associated with human hearing disorders	involved in hearing protection	resolved the protein structure
1	V2R	V2R		V2R		V2R	V2R	V2R
2	EDNRB	EDNRB		EDNRB		EDNRB		EDNRB
3	TSHR	TSHR		TSHR				TSHR
4	S1PR1		S1PR1					S1PR1
5	S1PR2	S1PR2		S1PR2		S1PR2	S1PR2	S1PR2
6	S1PR3		S1PR3					S1PR3
7	P2YR1	P2YR1			P2YR1			P2YR1
8	P2YR2	P2YR2			P2YR2
9	P2YR4	P2YR4			P2YR4
10	P2YR6		P2YR6		P2YR6
11	P2YR12		P2YR12		P2YR12			P2YR12
12	P2YR14
13	DRD1		DRD1	DRD1				DRD1
14	DRD2		DRD2	DRD2				DRD2
15	DRD4		DRD4	DRD4				DRD4
16	DRD5		DRD5	DRD5
17	CXCR4	CXCR4		CXCR4			CXCR4	CXCR4
18	CX3CR1	CX3CR1		CX3CR1			CX3CR1	CX3CR1
19	CCR2
20	CCR7	CCR7					CCR7	CCR7
21	CB2R	CB2R		CB2R			CB2R	CB2R
22	APJ	APJ		APJ			APJ	APJ
23	AA1R	AA1R		AA1R			AA1R	AA1R
24	AA2AR	AA2AR		AA2AR			AA2AR	AA2AR
25	AA2BR	AA2BR		AA2BR			AA2BR
26	AA3R	AA3R			AA3R
27	GPR26		GPR26		GPR26
28	LGR4	LGR4
29	LGR5	LGR5		LGR5
30	LGR6		LGR6		LGR6
31	VPAC1R	VPAC1R			VPAC1R			VPAC1R
32	PAC1R	PAC1R		PAC1R			PAC1R	PAC1R
33	CRFR1	CRFR1		CRFR1				CRFR1
34	CRFR2	CRFR2		CRFR2			CRFR2	CRFR2
35	CGRPR	CGRPR		CGRPR				CGRPR
36	CELSR1	CELSR1
37	VLGR1	VLGR1		VLGR1		VLGR1
38	GPR125
39	mGluR1	mGluR1			mGluR1			mGluR1
40	mGluR2	mGluR2			mGluR2		mGluR2	mGluR2
41	mGluR4		mGluR4		mGluR4			mGluR4
42	mGluR7	mGluR7		mGluR7		mGluR7	mGluR7
43	mGluR8		mGluR8		mGluR8			mGluR8
44	GABA B(1a,2)	GABA B(1a,2)		GABA B(1a,2)				GABA B(1a,2)
45	CaSR	CaSR		CaSR				CaSR
46	GPR156	GPR156		GPR156
47	FZD1
48	FZD2	FZD2			FZD2
49	FZD3	FZD3			FZD3
50	FZD4	FZD4		FZD4				FZD4
51	FZD6	FZD6			FZD6
52	FZD9	FZD9			FZD9
53	SMO	SMO		SMO				SMO
